# Supplementary material for: Virus-like Particles Carrying a Porcine Circovirus Type 2b Peptide Induce an Antibody Response and Reduce Viral Load in Immunized Pigs
Source: Vaccines (Basel). 2025 Dec 24;14(1):24. doi: 10.3390/vaccines14010024 (PMC12846673; doi:10.3390/vaccines14010024)
Supplement: Supplementary file 1 [file vaccines-14-00024-s001.zip]

Archive with 1 entries (1 files):
- vaccines-3975089-supplementary.pdf
